# Supplementary material for: Comparative Analysis of the Mitochondrial Genome Sequences of Diaporthe longicolla (syn. Phomopsis longicolla) Isolates Causing Phomopsis Seed Decay in Soybean
Source: J Fungi (Basel). 2024 Aug 13;10(8):570. doi: 10.3390/jof10080570 (PMC11355892; doi:10.3390/jof10080570)
Supplement: Supplementary file 1 [file jof-10-00570-s001.zip]

Archive with 1 entries (1 files):
- jof-2913112-supplementary.pdf
